# Supplementary material for: Identification of Alternative Polyadenylation in Cyanidioschyzon merolae Through Long-Read Sequencing of mRNA
Source: Front Genet. 2022 Jan 28;12:818697. doi: 10.3389/fgene.2021.818697 (PMC8831791; doi:10.3389/fgene.2021.818697)
Supplement: Supplementary file 1 [file Table1.XLSX]

## Sheet: oligo_probes_IDT
Pool name	Sequence
Cm_rRNA	GCTACTAGGGGAATCATGGTTATTTTCTTCTCCTCCGCTTAGTGATATGCTTAAATTCA
Cm_rRNA	CGCTTCGCTCGCCGCTACTAGGGGAATCATGGTTATTTTC
Cm_rRNA	TCTCGCAAGGCTACAACCCGGACGCGCGAGGCGCCCGGTTCCCAGCGTGAGCTCCTC
Cm_rRNA	CTCTTCCAAGCGACTTGGGTCCGGCGCGGCACTGGCGCCGTCTCGCAAGGCTACAA
Cm_rRNA	GACTTTCACCCTCTCCGGATGCGCTCTTCCAAGCGACTTG
Cm_rRNA	GACTCGTAGAGCGCGGCCCGCTGCGCACCGCCCTCCGGACCACCGACGGGACTTT
Cm_rRNA	AGTTTACCACCCACTTGGGGCTGCATTCCCAAACAACCCGACTCGTAGAGCGCG
Cm_rRNA	GTATTTAGCCTTAGGTGAAGTTTACCACCCACTTGGGGCT
Cm_rRNA	TTTTCATCTTTCCCTCACGGTACTTGTTCGCTATCGGTCTCTCGCCGGTATTTA
Cm_rRNA	TTTCACCCTCTTTTCAAAGTGCTTTTCATCTTTCCCTCACGGTACT
Cm_rRNA	CTTCCCTCCTGGCGGTTTCAAGCGCTTTTCACCCTCTTTT
Cm_rRNA	ATGGCGTCTTGCAGCTGCGGCGCGCGGCCCCGGCGCGGCATCGACTCCCTTCGCTTCCCT
Cm_rRNA	CTGCTGCCAGTTGCCTGGCGGCGCCGGATGGCGTCTTGCAG
Cm_rRNA	TACCTTGCCAGCAGCCGCTCCTGCGCCGCGAGCCGACGCGGACCCGCAGGCCGGGCGCG
Cm_rRNA	TATAGCGCCAGACCCGGCGACCGGGCCGGCTACCTTGCCAGCAGCCGCTCCTGCGCC
Cm_rRNA	CACAGCCGGCTCCGCTGGCCTATAGCGCCAGACCCGGCGAC
Cm_rRNA	GGAGAGAGCCATGGCGCCCGCGTCGCGCCCCGTTGCCGAGGCGTCGCCCCGGCCCGC
Cm_rRNA	TAGACTCCTTGGTCCGTGTTTCAAGACGGGTCGGAGAGAGCCATGGCGCCCGCGTCG
Cm_rRNA	GAATACTCGCTTGCGCGGTAGACTCCTTGGTCCGTGTTTCAAG
Cm_rRNA	CTCCACTTTCGTTGCGCACTCGGGGTTGCCGCCCGAATACTC
Cm_rRNA	GATCCCAGCTCGGGCGCGCTGGGCGCGCCCTCCACTTTCG
Cm_rRNA	TTCACTGCAAGTTCATGGCCGGCCGCTGGTGCACGGCGGCGCTCCGCCGCCGATCCCA
Cm_rRNA	ATAGTTCACCATCTTTCGGGTCCCACCGCGCAGGCTCCCGCGCGGGCCGTTCACTGCA
Cm_rRNA	CCAGAAGTTTCCTCTGGCTTCGCCCTACTCAGGCATAGTTCACCATCTTTCGGGTCC
Cm_rRNA	CGCTACGAGCCTCCACCAGAAGTTTCCTCTGGCTTCGCCC
Cm_rRNA	CTATACCCAAGTTCGACGATCGATTTGCACGTCAGAATCGCTACGAG
Cm_rRNA	GAACCAGCTACTAGATGGTTCGATGAGTCTTTCGCCCCTATACCCAAGTT
Cm_rRNA	CTATCCTGAGGGAAACTTCGGAGGGAACCAGCTACTAGATG
Cm_rRNA	CTCGAGTCATTCGCTTTACCCGGTAAAACTGGACCGCCTGCTCCGGCTAT
Cm_rRNA	TAGAGTTTGAGACTAGGTCGAGGGATGCGCTCCCCCGAGGCCTCGAGTCATTCGCTTTA
Cm_rRNA	CGCTCCTTACCGATTTAGAGTTTGAGACTAGGTCGAGGGATG
Cm_rRNA	ACTCGGAGCAGTCCATTGTCCGCGCGCGCTCACCAAAGCAGCGCGCGCTCCTTACC
Cm_rRNA	CAGTTCTGCTTACCAAAAATGGCCCACTCGGAGCAGTCCATTGTC
Cm_rRNA	CACCTTAACGCCGCTTTCGGAGCATCCCGCATCGCCAGTTC
Cm_rRNA	TCTAAATGCATCAACACCTTTTGTGGGGTCTGCATGAGCGTGCCACTCGGCACCTTAA
Cm_rRNA	GACTTCCATGGCCACCGTCCTGCTGTCTAAATGCATCAACACCTTTTGTG
Cm_rRNA	GTGAGTTGTTACACACTCCTTAGCGGGTGCCGACTTCCATG
Cm_rRNA	CCATCCATTTTCAGGGCTGAGGCATTCGGCAGGTGAGTTG
Cm_rRNA	TCCTACACACCGGCGCAACCGCTCGCGCCGGTGGCGGCGTGTCGGTTGCACGCTGGA
Cm_rRNA	GTTCCACGCAGGCTCGCGCCCGGCGCTTCGGCACGGGCCCCACGCCCTCCTACACAC
Cm_rRNA	ATCGCACTTGAATATTTGCTACTCCCACCAAGATCCGCACTGGGGCCCGTTCCACGCA
Cm_rRNA	CTTCGGCCTTCAAGGATCGCACTTGAATATTTGCTACTCC
Cm_rRNA	CTCACCCATGTCCCATCGCGGTTCACATGGAACCCTTCTC
Cm_rRNA	CACTCGCATCGGCGTTGGCCTGCCCCTTAGGACCGACTCAC
Cm_rRNA	GGAATGTTAACCCGATTCCCTTTCGGGTGCGGCGCTCACG
Cm_rRNA	CAGGCTCCTGGGCGTCGCCGCGTACCTCCGTCGCCCGGTTC
Cm_rRNA	TCAGGCAGTCAACAAGCACAGACAACGCTCGCCGGGACTCGCGCCGGCGTCCCCAGGCT
Cm_rRNA	CTATCTCCAGGTCAGCTGCTTCCAGGGCGTCAGGCAGTCAACAAGCACAGACAA
Cm_rRNA	CTCTGCCTGCCAGTCGGCCCTATCTCCAGGTCAGCTGCTTC
Cm_rRNA	GTTTTCACGGGCCGTCGCGAGCGCACCGGACCCCGCGCACTTGCAGGGCTCTGCCTG
Cm_rRNA	CACGAGAGGAAATCCGTCCCCTGGGTTTTCACGGGCCGTC
Cm_rRNA	CTGCTCACCTTGGAGACCGGATGCGGTTATGGGTACGGCCGGGCACGAGA
Cm_rRNA	CATTGTTCTATGGGCCAGAGGCTGCTCACCTTGGAGACCG
Cm_rRNA	CAATCCTTTTCCCGAGGTTACGGATCCATTTTGCCGACTTCCCTTATC
Cm_rRNA	CCCCCGGCCCAACCCTTAGAGCCAATCCTTTTCCCGAGGT
Cm_rRNA	CCCGCGATCGCTCGCTAGGCGCAGGCGCCGCAGGCGGCCG
Cm_rRNA	GCACGCGGGCTCGCGCCCGCTCCCGCCGCGCGCACACCCGCAGCGCCCGCGCCCCGCGAT
Cm_rRNA	CAGTTCTAAGTCGGTTGTTCGCCGCCGGCGGCACGCGGGCTCGCGCCCGCTCCC
Cm_rRNA	GATTCCCCTTGTCCGTACCAGTTCTAAGTCGGTTGTTCGC
Cm_rRNA	GCATCGTTTCCGACCATCGCAATGCTATGTTTTAATTAAACAGTCGGATT
Cm_rRNA	TTCACTTTGACATTCAGAGCACTGGGCAGAAATCACATTGCGTCAGCATCGTTT
Cm_rRNA	GTTTACCCGCGCTTGGTTGAATTTCTTCACTTTGACATTCAGAGCA
Cm_rRNA	GACGAGGCATTTGGCTACCTTAAGAGAGTCATAGTTACTCCCGCCGTTTA
Cm_rRNA	AATCTCGTTGATCCATTCATGCGCGTCACTAATTAGATGACGAGGCATTT
Cm_rRNA	TTTCGCTAGATAGTAGATAGGGACAGTGGGAATCTCGTTGATCCATTCAT
Cm_rRNA	CTGATTCTGCCAAGCCCGTTCCCTTGGCTGTGGTTTCGCTAGAT
Cm_rRNA	TTTCACAGAGTCGGACTAGAGTCAAGCTCAACAGGGTCTTCTTTCCCCGCTGATTCTGC
Cm_rRNA	ACTTATGCTACACCTCCTAACTCGTTTCACAGAGTCGGACTAGAGTCAAG
Cm_rRNA	TAAAACAAGACTAGGAGTAGTGGTATTTCAGGATCGCCGCGAGCGGCTCCCACTTATGC
Cm_rRNA	CCGTCTCTGCCTCATGGAGTAAGTAAAACAAGACTAGGAGTAGTGGTATT
Cm_rRNA	CGCCGGCGTGGCTTTTGAAGCAGGGCTTTCGCCCGTCTCTGCCTCATGGA
Cm_rRNA	CTCCACGCAGATGGCCGGCGGCGCCGGCGTGGCTTTTGAA
Cm_rRNA	TTAGGACATCTGCGTTATCGTTTAGCAGATGTGCCGCCCCAGCCAAACTCCCCACCT
Cm_rRNA	GATTTCCGTTCTCATTGAGCTCACCTTAGGACATCTGCGTTATCGTTTAG
Cm_rRNA	TACCCTTTTGTTCCACATGAGATTTCCGTTCTCATTGAGC
Cm_rRNA	GCCATGCTTTCACAGTTTGTATTCGTACTGAAAATCCAAATCAAGTGAGC
Cm_rRNA	CTTCAAACTTCGAACGTCCAAAGGATCGATAGGCCATGCTTTCACAGTTT
Cm_rRNA	CAAGCCAGTTATTCCCTGTGGTAACTTTTTCTGACACCTCTGGCTTCAAACTTCGA
Cm_rRNA	AACGCTTGGCTGCCACAAGCCAGTTATTCCCTGTGGTAAC
Cm_rRNA	TTCACAATGATAGGAAGAGCCGACATCGAAGGATCAAAAAGCAACGTCGCTATGA
Cm_rRNA	GTGAACAATCCAACACTTGGTGAATTCTGCTTCACAATGATAGGAAGAGC
Cm_rRNA	TCTAAACCCAGCTCACGTTCCCTATTAGTGGGTGAACAATCCAACACTTG
Cm_rRNA	CAACGACGCATCAGTAGGGTAAAACTAACCTGTCTCACGACGGTCTAAAC
Cm_rRNA	TTCCTCTCGTACTAAGCTGGATTACTATCGCGACAACGACGCATCAGTAG
Cm_rRNA	CAAGTGCTGAGCCAAGTATCTGAACCAGCGGTTCCTCTCGTACTA
Cm_rRNA	CATAATCCGACAGATGGTAGCGTCGCACCACTGGCTGTTC
Cm_rRNA	GAGAAAGGTATCGTCGCTTCTAGCACGGATTCTGGCTTAGAG
Cm_rRNA	CGCCGCCCTAGACCGGCTCGAAGCGGTCCGGGCGAGAAAG
Cm_rRNA	CTTCGACGCGCAGCACCCGACGCCGTGCTCTATGGCCCTGGGGCGGCGGCGCGCGC
Cm_rRNA	GTGCAATGGCGCTCTGCGGCGGGGCGCCGCGCGCGCTTCGACGCGCAGCACCCGACGC
Cm_rRNA	TCAAGTCGTCTACAGGCGATTTGTCCCGCCCGTGCCGTGCAATGGCGCTCTGCGGCGGGG
Cm_rRNA	TACTCAGATGCGTACATCCCTGCGTTCCCATTCAAGTCGTCTACAGGCGATTTGT
Cm_rRNA	CAGCATTTCGTAGCAGCAAGGCTACTCAGATGCGTACATC
Cm_rRNA	GCTACTGGGGGAATCATGGTTATTTTCTTCTCCTCCGCTTAGTGATATGCTTAAATTCA
Cm_rRNA	CGCTTCGCTCGCCGCTACTGGGGGAATCATGGTTATTTTC
Cm_rRNA	TCTCGCAAGGCTACAACCCGGACGCGCGAGGCGCCCGGTTCCCAGCGTGAGCTCCTC
Cm_rRNA	CTCTTCCAAGCGACTTGGGTCCGGCGCGGCACTGGCGCCGTCTCGCAAGGCTACAA
Cm_rRNA	GACTTTCACCCTCTCCGGATGCGCTCTTCCAAGCGACTTG
Cm_rRNA	GACTCGTAGAGCGCGGCCCGCTGCGCACCGCCCTCCGGACCACCGACGGGACTTT
Cm_rRNA	AGTTTACCACCCACTTGGGGCTGCATTCCCAAACAACCCGACTCGTAGAGCGCG
Cm_rRNA	GTATTTAGCCTTAGGTGAAGTTTACCACCCACTTGGGGCT
Cm_rRNA	TTTTCATCTTTCCCTCACGGTACTTGTTCGCTATCGGTCTCTCGCCGGTATTTA
Cm_rRNA	TTTCACCCTCTTTTCAAAGTGCTTTTCATCTTTCCCTCACGGTACT
Cm_rRNA	CTTCCCTCCTGGCGGTTTCAAGCGCTTTTCACCCTCTTTT
Cm_rRNA	ATGGCGTCTTGCAGCTGCGGCGCGCGGCCCCGGCGCGGCATCGACTCCCTTCGCTTCCCT
Cm_rRNA	CTGCCAGTTGCCTGGCGGCGCCGGATGGCGTCTTGCAGCTG
Cm_rRNA	CTCCTGCGCCGCGAGCCGACGCGGACCCGCAGGCCGGGCGCGCGCCCGCTGCTGCCAGTT
Cm_rRNA	CTACCTTGCCAGCAGCCGCTCCTGCGCCGCGAGCCGACGCGGAC
Cm_rRNA	CTATAGCGCCAGACCCGGCGACCGGGCCGGCTACCTTGCCAG
Cm_rRNA	CCGTTGCCGAGGCGTCGCCCCGGCCCGCCGCACAGCCGGCTCCGCTGGCCTATAGC
Cm_rRNA	TGTTTCAAGACGGGTCGGAGAGAGCCATGGCGCCCGCGTCGCGCCCCGTTGCCGAGG
Cm_rRNA	GTAGACTCCTTGGTCCGTGTTTCAAGACGGGTCGGAGAGAGC
Cm_rRNA	GGGTTGCCGCCCGAATACTCGCTTGCGCGGTAGACTCCTT
Cm_rRNA	GATCCCAGCTCGGGCGCGCTGGGCGCGCCCTCCACTTTCGTTGCGCACTCGGGGTT
Cm_rRNA	ATGGCCGGCCGCTGGTGCACGGCGGCGCTCCGCCGCCGATCCCAGCTCGGGCGCGCTGGG
Cm_rRNA	CGTTCACTGCAAGTTCATGGCCGGCCGCTGGTGCACGGCG
Cm_rRNA	CTACTCAGGCATAGTTCACCATCTTTCGGGTCCCACCGCGCAGGCTCCCGC
Cm_rRNA	GAGCCTCCACCAGAGTTTCCTCTGGCTTCGCCCTACTCAGGCATAGTTCAC
Cm_rRNA	TTGCACGTCAGAATCGCTACGAGCCTCCACCAGAGTTTCC
Cm_rRNA	TACTAGATGGTTCGATGAGTCTTTCGCCCCTATACCCAAGTTCGACGATCGATTTGCA
Cm_rRNA	GAAACTTCGGAGGGAACCAGCTACTAGATGGTTCGATGAGTCTTTC
Cm_rRNA	GTAAAACTGGACCGCCTGCTCCGGCTATCCTGAGGGAAACTTC
Cm_rRNA	CGAGGCCTCGAGTCATTCGCTTTACCCGGTAAAACTGGAC
Cm_rRNA	TCCTTACCGATTTAGAGTTTGAGACTAGGTCGAGGGATGCGCTCCCCCGAGGCCT
Cm_rRNA	CTCACCAAAGCAGCGCGCGCTCCTTACCGATTTAGAGTTTGAG
Cm_rRNA	TTACCAAAAATGGCCCACTCGGAGCAGTCCATTGTCCGCGCGCGCTCACCAAAGCA
Cm_rRNA	CTTTCGGAGCATCCCGCATCGCCAGTTCTGCTTACCAAAAATG
Cm_rRNA	TTTTGTGGGGTCTGCATGAGCGTGCCACTCGGCACCTTAACGCCGCTTTCGGAGCAT
Cm_rRNA	GTCCTGCTGTCTAAATGCATCAACACCTTTTGTGGGGTCTGCATGAGCGTG
Cm_rRNA	TTGTTACACACTCCTTAGCGGGTGCCGACTTCCATGGCCACCGTCCTGCTGTCTAAAT
Cm_rRNA	CATTTTCAGGGCTGAGGCATTCGGCAGGTGAGTTGTTACACACTCCTTAG
Cm_rRNA	GTGTCGGTTGCACGCTGGAGCGCCATCCATTTTCAGGGCTGAG
Cm_rRNA	CACGCCCTCCTACACACCGGCGCAACCGCTCGCGCCGGTG
Cm_rRNA	TACTCCCACCAAGATCCGCACTGGGGCCCGTTCCACGCAGGCTCGCGCCCGGCGCTT
Cm_rRNA	CTTCAAGGATCGCACTTGAATATTTGCTACTCCCACCAAGATCCGCACTG
Cm_rRNA	GTTCACATGGAACCCTTCTCCCCTTCGGCCTTCAAGGATCGCACTTG
Cm_rRNA	CTGCCCCTTAGGACCGACTCACCCATGTCCCATCGCGGTTC
Cm_rRNA	ATGTTAACCCGATTCCCTTTCGGGTGCGGCGCTCACGCGCCACTCGCATCGGCGTT
Cm_rRNA	CGTACCTCCGTCGCCCGGTTCGGGAATGTTAACCCGATTC
Cm_rRNA	GACAACGCTCGCCGGGACTCGCGCCGGCGTCCCCAGGCTCCTGGGCGTCGCCGCGTA
Cm_rRNA	CAGGCAGTCAACAAGCACAGACAACGCTCGCCGGGACTCG
Cm_rRNA	CCTATCTCCAGGTCAGCTGCTTCCAGGGCGTCAGGCAGTC
Cm_rRNA	GCGCACTTGCAGGGCTCTGCCTGCCAGTCGGCCCTATCTC
Cm_rRNA	GAGAGGAAATCCGTCCCCTGGGTTTTCACGGGCCGTCGCGAGCGCACCGGACC
Cm_rRNA	GTTATGGGTACGGCCGGGCACGAGAGGAAATCCGTCCCCTG
Cm_rRNA	CAGAGGCTGCTCACCTTGGAAGACCGGATGCGGTTATGGG
Cm_rRNA	GAGGTTACGGATCCATTTTGCCGACTTCCCTTATCTACATTGTTCTATGG
Cm_rRNA	CAACCCTTAGAGCCAATCCTTTTCCCGAGGTTACGGATCCATTTTG
Cm_rRNA	GCGATCGCTCGCTAGGCGCAGGCGCCGCAGGCGGCCGCGCGCCGGGCGCCCCCGGCCCAA
Cm_rRNA	CTCCCGCCGCGCGCACACCCGCAGCGCCCGCGCCCCGCGATCGCTCGCTAGGCGCAG
Cm_rRNA	TTGTTCGCCGCCGGCGGCACGCGGGCTCGCGCCCGCTCCCGCCGCGCGCACACCCGCA
Cm_rRNA	CTTGTCCGTACCAGTTCTAAGTCGGTTGTTCGCCGCCGGCGGCACGCGG
Cm_rRNA	ATCGCAATGCTATGTTTTAATTAAACAGTCGGATTCCCCTTGTCCGTACCA
Cm_rRNA	AAATCACATTGCGTCAGCATCGTTTCCGACCATCGCAATGCTATGTTTTA
Cm_rRNA	CTTGGTTGAATTTCTTCACTTTGACATTCAGAGCACTGGGCAGAAATCAC
Cm_rRNA	TTAAGAGAGTCATAGTTACTCCCGCCGTTTACCCGCGCTTGGTTGAATTTCTT
Cm_rRNA	GCGTCACTAATTAGATGACGAGGCATTTGGCTACCTTAAGAGAGTCATAG
Cm_rRNA	GACAGTGGGAATCTCGTTGATCCATTCATGCGCGTCACTAATTA
Cm_rRNA	GTTCCCTTGGCTGTGGTTTCGCTAGATAGTAGATAGGGACAG
Cm_rRNA	AGTCAAGCTCAACAGGGTCTTCTTTCCCCGCTGATTCTGCCAAGCCCGTTCCCTTG
Cm_rRNA	TAACTCGTTTCACAGAGTCGGACTAGAGTCAAGCTCAACAGGGTCTTCTT
Cm_rRNA	CTCCCACTTATGCTACACCTCCTAACTCGTTTCACAGAGT
Cm_rRNA	GAGTAAGTAAAACAAGACTAGGAGTAGTGGTATTTCAGGATCGCCGCGAG
Cm_rRNA	GTGGCTTGTGAAGCAGGGCTTTCGCCCGTCTCTGCCTCATGGAGTAAGTAAAACAAGAC
Cm_rRNA	CGGCGGCGCCGGCGTGGCTTGTGAAGCAGGGCTTTCGCCC
Cm_rRNA	CAGCCAAACTCCCCACCTGACCTTGTCCTCCACGCAGATG
Cm_rRNA	TTCTCATTGAGCTCACCTTAGGACATCTGCGTTATCGTTTAGCAGATGTGCCGCCCCA
Cm_rRNA	TTTTGTTCCACATGAGATTTCCGTTCTCATTGAGCTCACCTTAGGACATC
Cm_rRNA	TGTATTCGTACTGAAAATCCAAATCAAGTGAGCTTTTACCCTTTTGTTCC
Cm_rRNA	GTCCAAAGGATCGATAGGCCATGCTTTCACAGTTTGTATTCGTACTGAAA
Cm_rRNA	CTGTGGTAACTTTTCTGACACCTCTGGCTTCAAACTTCGAACGTCCAAAGGATCGA
Cm_rRNA	CACAAGCCAGTTATCCCTGTGGTAACTTTTCTGACACCTC
Cm_rRNA	ATCAAAAAGCAACGTCGCTATGAACGCTTGGCTGCCACAAG
Cm_rRNA	GTGAATTCTGCTTCACAATGATAGGAAGAGCCGACATCGAAGGATCAAAA
Cm_rRNA	GTTCCCTATTAGTGGGTGAACAATCCAACACTTGGTGAATTCTGCTTCAC
Cm_rRNA	TAAAACTAACCTGTCTCACGACGGTCTAAACCCAGCTCACGTTCCCTATTA
Cm_rRNA	CTGGATTACTATCGCGACAACGACGCATCAGTAGGGTAAAACTAACCTGT
Cm_rRNA	CCAAGTATCTGAACCAGCGGTTCCTCTCGTACTAAGCTGGATTACTATC
Cm_rRNA	CACTGGCTGTTCAGCCAAGTGCTGAGCCAAGTATCTGAAC
Cm_rRNA	GATTCTGGCTTAGAGGCGTTCAGCCATAATCCGACAGATGGTAG
Cm_rRNA	CTCGAAGCGGTCCGGGCGAGAAAGGTATCGTCGCTTCTAG
Cm_rRNA	ACGCCGTGCTCTATGGCCCTGGGGCGGCGGCGCGCGCCGCCCTAGACCGGCTCGAAG
Cm_rRNA	CTTCGACGCGCAGCACCCGACGCCGTGCTCTATGGCCCTG
Cm_rRNA	ATTTGTCCCGCCCGTGCCGTGCAATGGCGCTCTGCGGCGGGGCGCCGCGCGCGCTTCGAC
Cm_rRNA	GTTCCCATTCAAGTCGTCTACAGGCGATTTGTCCCGCCCGTGCCGTGCAATG
Cm_rRNA	ATTTCGTAGCAGCAAGGCTACTCAGATGCGTACATCCCTGCGTTCCCATTCAAGT
Cm_rRNA	GCTTAGTGATATGCTTAAATTCAGCGGGTCATCTTGCCTGATTTGAGGTC
Cm_rRNA	CGCTCGCCGCTACTAGGGGAATCATGGTTATTTTCTTCTCCTCCGCTTAGT
Cm_rRNA	AGCGTGAGCTCCTCCCGCTTCGCTCGCCGCTACTAGGGGA
Cm_rRNA	GTCTCGCAAGGCTACAACCCGGACGCGCGAGGCGCCCGGTTC
Cm_rRNA	GACTTTCACCCTCTCCGGATGCGCTCTTCCAAGCGACTTGGGTCCGGCGCGGCACT
Cm_rRNA	CCCTCCGGACCACCGACGGGACTTTCACCCTCTCCGGATG
Cm_rRNA	ACTTGGGGCTGCATTCCCAAACAACCCGACTCGTAGAGCGCGGCCCGCTGCGCACCGC
Cm_rRNA	TTTAGCCTTAGGTGAAGTTTACCACCCACTTGGGGCTGCATTCCCAAACAACC
Cm_rRNA	TACTTGTTCGCTATCGGTCTCTCGCCGGTATTTAGCCTTAGGTGAAGTTTA
Cm_rRNA	TTTCAAAGTGCTTTTCATCTTTCCCTCACGGTACTTGTTCGCTATCGGTC
Cm_rRNA	CTCCTGGCGGTTTCAAGCGCTTTTCACCCTCTTTTCAAAGTGCTTTTCAT
Cm_rRNA	CGGCATCGACTCCCTTCGCTTCCCTCCTGGCGGTTTCAAG
Cm_rRNA	CTGCTGCCAGTTGCCTGGCGGCGCCGGATGGCGTCTTGCAGCTGCGGCGCGCGGCCCCGG
Cm_rRNA	GACGCGGACCCGCAGGCCGGGCGCGCGCCCGCTGCTGCCAGTTGCCTGGCGGCGCCGGAT
Cm_rRNA	TACCTTGCCAGCAGCCGCTCCTGCGCCGCGAGCCGACGCGGACCCGCAGGCCGGGCGCG
Cm_rRNA	TATAGCGCCAGACCCGGCGACCGGGCCGGCTACCTTGCCAGCAGCCGCTCCTGCGCC
Cm_rRNA	CACAGCCGGCTCCGCTGGCCTATAGCGCCAGACCCGGCGAC
Cm_rRNA	GGAGAGAGCCATGGCGCCCGCGTCGCGCCCCGTTGCCGAGGCGTCGCCCCGGCCCGC
Cm_rRNA	TAGACTCCTTGGTCCGTGTTTCAAGACGGGTCGGAGAGAGCCATGGCGCCCGCGTCG
Cm_rRNA	GAATACTCGCTTGCGCGGTAGACTCCTTGGTCCGTGTTTCAAG
Cm_rRNA	CTCCACTTTCGTTGCGCACTCGGGGTTGCCGCCCGAATACTC
Cm_rRNA	GATCCCAGCTCGGGCGCGCTGGGCGCGCCCTCCACTTTCG
Cm_rRNA	TTCACTGCAAGTTCATGGCCGGCCGCTGGTGCACGGCGGCGCTCCGCCGCCGATCCCA
Cm_rRNA	ATAGTTCACCATCTTTCGGGTCCCACCGCGCAGGCTCCCGCGCGGGCCGTTCACTGCA
Cm_rRNA	CCAGAGTTTCCTCTGGCTTCGCCCTACTCAGGCATAGTTCACCATCTTTCGGGTCCCA
Cm_rRNA	GCTACGAGCCTCCACCAGAGTTTCCTCTGGCTTCGCCCTA
Cm_rRNA	CTATACCCAAGTTCGACGATCGATTTGCACGTCAGAATCGCTACGAG
Cm_rRNA	GAACCAGCTACTAGATGGTTCGATGAGTCTTTCGCCCCTATACCCAAGTT
Cm_rRNA	CTATCCTGAGGGAAACTTCGGAGGGAACCAGCTACTAGATG
Cm_rRNA	CTCGAGTCATTCGCTTTACCCGGTAAAACTGGACCGCCTGCTCCGGCTAT
Cm_rRNA	TAGAGTTTGAGACTAGGTCGAGGGATGCGCTCCCCCGAGGCCTCGAGTCATTCGCTTTA
Cm_rRNA	CGCTCCTTACCGATTTAGAGTTTGAGACTAGGTCGAGGGATG
Cm_rRNA	ACTCGGAGCAGTCCATTGTCCGCGCGCGCTCACCAAAGCAGCGCGCGCTCCTTACC
Cm_rRNA	CAGTTCTGCTTACCAAAAATGGCCCACTCGGAGCAGTCCATTGTC
Cm_rRNA	CACCTTAACGCCGCTTTCGGAGCATCCCGCATCGCCAGTTC
Cm_rRNA	TCTAAATGCATCAACACCTTTTGTGGGGTCTGCATGAGCGTGCCACTCGGCACCTTAA
Cm_rRNA	GACTTCCATGGCCACCGTCCTGCTGTCTAAATGCATCAACACCTTTTGTG
Cm_rRNA	GTGAGTTGTTACACACTCCTTAGCGGGTGCCGACTTCCATG
Cm_rRNA	CCATCCATTTTCAGGGCTGAGGCATTCGGCAGGTGAGTTG
Cm_rRNA	TCCTACACACCGGCGCAACCGCTCGCGCCGGTGGCGGCGTGTCGGTTGCACGCTGGA
Cm_rRNA	GTTCCACGCAGGCTCGCGCCCGGCGCTTCGGCACGGGCCCCACGCCCTCCTACACAC
Cm_rRNA	ATCGCACTTGAATATTTGCTACTCCCACCAAGATCCGCACTGGGGCCCGTTCCACGCA
Cm_rRNA	CTTCGGCCTTCAAGGATCGCACTTGAATATTTGCTACTCC
Cm_rRNA	CTCACCCATGTCCCATCGCGGTTCACATGGAACCCTTCTC
Cm_rRNA	CACTCGCATCGGCGTTGGCCTGCCCCTTAGGACCGACTCAC
Cm_rRNA	GGAATGTTAACCCGATTCCCTTTCGGGTGCGGCGCTCACG
Cm_rRNA	CAGGCTCCTGGGCGTCGCCGCGTACCTCCGTCGCCCGGTTC
Cm_rRNA	TCAGGCAGTCAACAAGCACAGACAACGCTCGCCGGGACTCGCGCCGGCGTCCCCAGGCT
Cm_rRNA	CTATCTCCAGGTCAGCTGCTTCCAGGGCGTCAGGCAGTCAACAAGCACAGACAA
Cm_rRNA	CTCTGCCTGCCAGTCGGCCCTATCTCCAGGTCAGCTGCTTC
Cm_rRNA	GTTTTCACGGGCCGTCGCGAGCGCACCGGACCCCGCGCACTTGCAGGGCTCTGCCTG
Cm_rRNA	CACGAGAGGAAATCCGTCCCCTGGGTTTTCACGGGCCGTC
Cm_rRNA	CTGCTCACCTTGGAGACCGGATGCGGTTATGGGTACGGCCGGGCACGAGA
Cm_rRNA	CATTGTTCTATGGGCCAGAGGCTGCTCACCTTGGAGACCG
Cm_rRNA	CAATCCTTTTCCCGAGGTTACGGATCCATTTTGCCGACTTCCCTTATC
Cm_rRNA	CCCCCGGCCCAACCCTTAGAGCCAATCCTTTTCCCGAGGT
Cm_rRNA	CCCGCGATCGCTCGCTAGGCGCAGGCGCCGCAGGCGGCCG
Cm_rRNA	GCACGCGGGCTCGCGCCCGCTCCCGCCGCGCGCACACCCGCAGCGCCCGCGCCCCGCGAT
Cm_rRNA	CAGTTCTAAGTCGGTTGTTCGCCGCCGGCGGCACGCGGGCTCGCGCCCGCTCCC
Cm_rRNA	GATTCCCCTTGTCCGTACCAGTTCTAAGTCGGTTGTTCGC
Cm_rRNA	GCATCGTTTCCGACCATCGCAATGCTATGTTTTAATTAAACAGTCGGATT
Cm_rRNA	TTCACTTTGACATTCAGAGCACTGGGCAGAAATCACATTGCGTCAGCATCGTTT
Cm_rRNA	GTTTACCCGCGCTTGGTTGAATTTCTTCACTTTGACATTCAGAGCA
Cm_rRNA	GACGAGGCATTTGGCTACCTTAAGAGAGTCATAGTTACTCCCGCCGTTTA
Cm_rRNA	AATCTCGTTGATCCATTCATGCGCGTCACTAATTAGATGACGAGGCATTT
Cm_rRNA	TTTCGCTAGATAGTAGATAGGGACAGTGGGAATCTCGTTGATCCATTCAT
Cm_rRNA	CTGATTCTGCCAAGCCCGTTCCCTTGGCTGTGGTTTCGCTAGAT
Cm_rRNA	TTTCACAGAGTCGGACTAGAGTCAAGCTCAACAGGGTCTTCTTTCCCCGCTGATTCTGC
Cm_rRNA	ACTTATGCTACACCTCCTAACTCGTTTCACAGAGTCGGACTAGAGTCAAG
Cm_rRNA	TAAAACAAGACTAGGAGTAGTGGTATTTCAGGATCGCCGCGAGCGGCTCCCACTTATGC
Cm_rRNA	CCGTCTCTGCCTCATGGAGTAAGTAAAACAAGACTAGGAGTAGTGGTATT
Cm_rRNA	CGCCGGCGTGGCTTGTGAAGCAGGGCTTTCGCCCGTCTCTGCCTCATGGA
Cm_rRNA	CTCCACGCAGATGGCCGGCGGCGCCGGCGTGGCTTGTGAA
Cm_rRNA	TTAGGACATCTGCGTTATCGTTTAGCAGATGTGCCGCCCCAGCCAAACTCCCCACCT
Cm_rRNA	GATTTCCGTTCTCATTGAGCTCACCTTAGGACATCTGCGTTATCGTTTAG
Cm_rRNA	TACCCTTTTGTTCCACATGAGATTTCCGTTCTCATTGAGC
Cm_rRNA	GCCATGCTTTCACAGTTTGTATTCGTACTGAAAATCCAAATCAAGTGAGC
Cm_rRNA	CTTCAAACTTCGAACGTCCAAAGGATCGATAGGCCATGCTTTCACAGTTT
Cm_rRNA	CACAAGCCAGTTATCCCTGTGGTAACTTTTCTGACACCTCTGGCTTCAAACTTCGA
Cm_rRNA	TGAACGCTTGGCTGCCACAAGCCAGTTATCCCTGTGGTAA
Cm_rRNA	TTCACAATGATAGGAAGAGCCGACATCGAAGGATCAAAAAGCAACGTCGCTATGA
Cm_rRNA	GTGAACAATCCAACACTTGGTGAATTCTGCTTCACAATGATAGGAAGAGC
Cm_rRNA	TCTAAACCCAGCTCACGTTCCCTATTAGTGGGTGAACAATCCAACACTTG
Cm_rRNA	CAACGACGCATCAGTAGGGTAAAACTAACCTGTCTCACGACGGTCTAAAC
Cm_rRNA	TTCCTCTCGTACTAAGCTGGATTACTATCGCGACAACGACGCATCAGTAG
Cm_rRNA	CAAGTGCTGAGCCAAGTATCTGAACCAGCGGTTCCTCTCGTACTA
Cm_rRNA	CATAATCCGACAGATGGTAGCGTCGCACCACTGGCTGTTC
Cm_rRNA	GAGAAAGGTATCGTCGCTTCTAGCACGGATTCTGGCTTAGAG
Cm_rRNA	CGCCGCCCTAGACCGGCTCGAAGCGGTCCGGGCGAGAAAG
Cm_rRNA	CTTCGACGCGCAGCACCCGACGCCGTGCTCTATGGCCCTGGGGCGGCGGCGCGCGC
Cm_rRNA	GTGCAATGGCGCTCTGCGGCGGGGCGCCGCGCGCGCTTCGACGCGCAGCACCCGACGC
Cm_rRNA	TCAAGTCGTCTACAGGCGATTTGTCCCGCCCGTGCCGTGCAATGGCGCTCTGCGGCGGGG
Cm_rRNA	TACTCAGATGCGTACATCCCTGCGTTCCCATTCAAGTCGTCTACAGGCGATTTGT
Cm_rRNA	CAGCATTTCGTAGCAGCAAGGCTACTCAGATGCGTACATC
Cm_rRNA	AAACTGGTTTATACTTAGACATGCATGGCTTAATCTTTGAGACAAGCA
Cm_rRNA	ACGATAACTGTTTTAATGAGCCATTCGCAGTTTCACCGTATAAACTGGTT
Cm_rRNA	TCCTACGGTTATCCATGTAGGAGGTACCATCAAATAAACGATAACTGTTT
Cm_rRNA	AGTCGGGTGTGTGGACATGTATTAGCTGTAGAATTCCTACGGTTATCCATG
Cm_rRNA	GATAAATCCCACCCTTCCAAAGTCGGGTGTGTGGACATGT
Cm_rRNA	TTACCATGAATCACCAGAGACCGCCGAGGCGGTTTGGTTTTGTAGCTGATAAAT
Cm_rRNA	GAAGGACATGCGATCCGGACAGTTACCATGAATCACCAGAGAC
Cm_rRNA	TACCATCGAAAGTTGATAGGGCAGAAATTTATATGATCTGTCGCCATCCC
Cm_rRNA	TTACCCGTTACCACCATGGTAGGCCTCTATCCTACCATCGAAAGTTGATA
Cm_rRNA	CTCCCTCTCCGGAATCGAACCCTAATTCCCCGTTACCCGTTACCACCATG
Cm_rRNA	TCAGGATTGGGTAATTTGCGCGCCTGCTGCCTTCCTTGGATGTGGTAGCCGTTTCTCA
Cm_rRNA	GGTCTCGTTATTTCTTGTCACTACCTCCCTGAGTCAGGATTGGGTAATTT
Cm_rRNA	TAAGTTGTACTCATTCCGATTACCGGACTCGAAGAGCCCGGTCTCGTTATTTCT
Cm_rRNA	TGCCCTCCAATGGATCCTCGTTAAGTTATTTAAGTTGTACTCATTCCGAT
Cm_rRNA	TATTGGAGCTGGAATTACCGCGGCTGCTGGCACCAGACTTGCCCTCCAATGGATCCT
Cm_rRNA	TTTAACTGCAACAACTTTAATATACGCTATTGGAGCTGGAATTACCGCGG
Cm_rRNA	GTCCGAGCTGCGACTACGAGCGTTTTAACTGCAACAACTTT
Cm_rRNA	GCTCACCAGCCGAAAGACCCGGCCCACCGGCGCAAGCCTGCGGCCGGCCCGTGGGC
Cm_rRNA	CGCGAGGACCCCGCGCGCTCACCAGCCGAAAGACCCGGCC
Cm_rRNA	TGGAGCACTCTAATTTGTTCACAGTAAACGGGCTGGCTCGCCGCGCGGAGCCCGCGA
Cm_rRNA	GCTAACGTATGCATTGCGAAACGCCTGCCTGGAGCACTCTAATTTGTTCACAG
Cm_rRNA	GACCCAAGTCCTATTCTATTATTCCATGCTAACGTATGCATTGCGAAAC
Cm_rRNA	GCCCTCAAAACCAACAAAACAGGACCCAAGTCCTATTCTA
Cm_rRNA	AATCCAAGAATTTCACCTCTGACAATGGAATACGAATGCCCCCGACTGTCCCTATTC
Cm_rRNA	AGATGCTTTCGCTGTTGTTCGTCTTCCATAAATCCAAGAATTTCACCTCT
Cm_rRNA	TTCGTTCTTGATCAATGAAAACATCCTTGGCAGATGCTTTCGCTGTTGTT
Cm_rRNA	TTAAGACTACGACGGTATCTAATCGTCTTCGATCCCCTAACTTTCGTTCT
Cm_rRNA	CCGAGTCGGCATCGTTTATGGTTAAGACTACGACGGTATC
Cm_rRNA	TTTGATTTCTCCTACGGTGCCGATGGAGTATCTTGTGCTCCACCGATCCCGAGTCG
Cm_rRNA	CCAGAACCCAAACACTTTGATTTCTCCTACGGTGCCGATG
Cm_rRNA	CTTCCGTCAATTCCTTTAAGTTTCAGCCTTGCGACCATACTCC
Cm_rRNA	TGTTGAGTCAAATTAAGCCGCAGGCTCCACTCCTGGTGGTGCCCTTCCGTCAAT
Cm_rRNA	CTCCCTATGTCCGGACCTGGTAAGTTTTCCCGTGTTGAGTCAAATTAAG
Cm_rRNA	CACCCATAGAATCAAGAAAGAGCTCTCAATCTGTCAATCCTCCCTATGTC
Cm_rRNA	AAATCACTCCACCAACTAAGAACGGCCATGCACCACCACCCATAGAATCAAGAAA
Cm_rRNA	GTCTCGTTCGTTAACGGAATTAACCAGACAAATCACTCCACCAACTAAGA
Cm_rRNA	GTTTCGCGCCGCTAGTTAGCAGGTTAAGGTCTCGTTCGTTAAC
Cm_rRNA	CAGATCGTCCCTCTAAGAAGCGACCGCGAAACCGCGTTTC
Cm_rRNA	CATCTAAGGGCATCACAGACCTGTTATTGCCTCAAACTTCCCTCTGCTAG
Cm_rRNA	CTGCATCAGTGTAGCGCGCGTGCAGCCCAGGACATCTAAG
Cm_rRNA	ATCCCCAGCACGATGCAGATTGGCAGATTCGCCACGCCTCTCGGCGCAGCGGCGCTCGTT
Cm_rRNA	AATTCCTCGTTGAAGACCCATAATTCCAAGGGTCTATCCCCAGCACGATGCAGATTG
Cm_rRNA	GAGCTGATGACTCGCGCTTACAAGGAATTCCTCGTTGAAGACCCATAATT
Cm_rRNA	TACAAAGGGCAGGGACGTATTCAGCGCGAGCTGATGACTC
Cm_rRNA	GATCATTCAATCGGTAGGAGCGACGGGCGGTGTGTACAAAG
Cm_rRNA	CCGGTGGCGCGCCCGTCCGGACAACTCACCGGATCATTCA
Cm_rRNA	TCCTTCCTCTAAATGATAAGGTTTGTTGAGCTTTCGGGCGCGCCCGCGCCGGCGAA
Cm_rRNA	TCACCTACGGAAACCTTGTTACGACTTCTCCTTCCTCTAAATGATAAGGT
Cm_rRNA	AATCTTTGAGACAAGCATATGACTACTGGCAGGATCGACC
Cm_rRNA	CCATTCGCAGTTTCACCGTATAAACTGGTTTATACTTAGACATGCATGGC
Cm_rRNA	AGGAGGTACCATCAAATAAACGATAACTGTTTTAATGAGCCATTCGCAGT
Cm_rRNA	TGTGTGGGCATGTATTAGCTGTAGAATTCCTACGGTTATCCATGTAGGAGGTACCATCAA
Cm_rRNA	TCCAAAGTCGGGTGTGTGGGCATGTATTAGCTGTAGAATT
Cm_rRNA	GAGGCGGTTTGGTTTTGTAGCTGATAAATCCCACCCTTCCAAAGTC
Cm_rRNA	GACAGTTACCATGAATCACCAGAGACCGCCGAGGCGGTTTGGTT
Cm_rRNA	AAATTTATATGATCTGTCGCCATCCCGAAGGACATGCGATCCGGACAGTTA
Cm_rRNA	TGGTAGGCCTCTATCCTACCATCGAAAGTTGATAGGGCAGAAATTTATAT
Cm_rRNA	CCCCGTTACCCGTTACCACCATGGTAGGCCTCTATCCTAC
Cm_rRNA	GATGTGGTAGCCGTTTCTCAGGCTCCCTCTCCGGAATCGAACCCTAATTC
Cm_rRNA	TTATTTCTTGTCACTACCTCCCTGAGTCAGGATTGGGTAATTTGCGCGCCTGCTGCCTT
Cm_rRNA	GAAGAGCCCGGTCTCGTTATTTCTTGTCACTACCTCCCTG
Cm_rRNA	CGTTAAGTTATTTAAGTTGTACTCATTCCGATTACCGGACTCGAAGAGCC
Cm_rRNA	CTGGCACCAGACTTGCCCTCCAATGGATCCTCGTTAAGTTATTTAAGT
Cm_rRNA	AACTTTAATATACGCTATTGGAGCTGGAATTACCGCGGCTGCTGGCACCAGACTT
Cm_rRNA	GCTGCGACTACGAGCGTTTTAACTGCAACAACTTTAATATACGCTATTGG
Cm_rRNA	GGCCCGTGGGCCGCGTCCGAGCTGCGACTACGAGCGTTTT
Cm_rRNA	GCTCACCAGCCGAAAGACCCGGCCCACCGGCGCAAGCCTG
Cm_rRNA	ATTTGTTCACAGTAAACGGGCTGGCTCGCCGCGCGGAGCCCGCGAGGACCCCGCGC
Cm_rRNA	AACGTATGCATGCGAACGCCTGCCTGGAGCACTCTAATTTGTTCACAGTAAACGGGCTGG
Cm_rRNA	GACCCAAGTCCTATATTCTATTATTCCATGCTAACGTATGCATGCGAACGCCTGCCTGGA
Cm_rRNA	CCCTCAAAACCAACAAAACAGGACCCAAGTCCTATATTCT
Cm_rRNA	AATCCAAGAATTTCACCTCTGACAATGGAATACGAATGCCCCCGACTGTCCCTATTC
Cm_rRNA	AGATGCTTTCGCTGTTGTTCGTCTTCCATAAATCCAAGAATTTCACCTCT
Cm_rRNA	TTCGTTCTTGATCAATGAAAACATCCTTGGCAGATGCTTTCGCTGTTGTT
Cm_rRNA	TTAAGACTACGACGGTATCTAATCGTCTTCGATCCCCTAACTTTCGTTCT
Cm_rRNA	CCGAGTCGGCATCGTTTATGGTTAAGACTACGACGGTATC
Cm_rRNA	TTTGATTTCTCCTACGGTGCCGATGGAGTATCTTGTGCTCCACCGATCCCGAGTCG
Cm_rRNA	CCAGAACCCAAACACTTTGATTTCTCCTACGGTGCCGATG
Cm_rRNA	CTTCCGTCAATTCCTTTAAGTTTCAGCCTTGCGACCATACTCC
Cm_rRNA	TGTTGAGTCAAATTAAGCCGCAGGCTCCACTCCTGGTGGTGCCCTTCCGTCAAT
Cm_rRNA	CTCCCTATGTCCGGACCTGGTAAGTTTTCCCGTGTTGAGTCAAATTAAG
Cm_rRNA	CACCCATAGAATCAAGAAAGAGCTCTCAATCTGTCAATCCTCCCTATGTC
Cm_rRNA	AAATCACTCCACCAACTAAGAACGGCCATGCACCACCACCCATAGAATCAAGAAA
Cm_rRNA	GTCTCGTTCGTTAACGGAATTAACCAGACAAATCACTCCACCAACTAAGA
Cm_rRNA	GTTTCGCGCCGCTAGTTAGCAGGTTAAGGTCTCGTTCGTTAAC
Cm_rRNA	CAGATCGTCCCTCTAAGAAGCGACCGCGAAACCGCGTTTC
Cm_rRNA	CATCTAAGGGCATCACAGACCTGTTATTGCCTCAAACTTCCCTCTGCTAG
Cm_rRNA	CTGCATCAGTGTAGCGCGCGTGCAGCCCAGGACATCTAAG
Cm_rRNA	ATCCCCAGCACGATGCAGATTGGCAGATTCGCCACGCCTCTCGGCGCAGCGGCGCTCGTT
Cm_rRNA	AATTCCTCGTTGAAGACCCATAATTCCAAGGGTCTATCCCCAGCACGATGCAGATTG
Cm_rRNA	GAGCTGATGACTCGCGCTTACAAGGAATTCCTCGTTGAAGACCCATAATT
Cm_rRNA	TACAAAGGGCAGGGACGTATTCAGCGCGAGCTGATGACTC
Cm_rRNA	GATCATTCAATCGGTAGGAGCGACGGGCGGTGTGTACAAAG
Cm_rRNA	CCGGTGGCGCGCCCGTCCGGACAACTCACCGGATCATTCA
Cm_rRNA	TCCTTCCTCTAAATGATAAGGTTTGTTGAGCTTTCGGGCGCGCCCGCGCCGGCGAA
Cm_rRNA	TCACCTACGGAAACCTTGTTACGACTTCTCCTTCCTCTAAATGATAAGGT
Cm_rRNA	AATCTTTGAGACAAGCATATGACTACTGGCAGGATCAACC
Cm_rRNA	CCATTCGCAGTTTCACCGTATAAACTGGTTTATACTTAGACATGCATGGC
Cm_rRNA	AGGAGGTACCATCAAATAAACGATAACTGTTTTAATGAGCCATTCGCAGT
Cm_rRNA	TGTGTGGGCATGTATTAGCTGTAGAATTCCTACGGTTATCCATGTAGGAGGTACCATCAA
Cm_rRNA	TCCAAAGTCGGGTGTGTGGGCATGTATTAGCTGTAGAATT
Cm_rRNA	GAGGCGGTTTGGTTTTGTAGCTGATAAATCCCACCCTTCCAAAGTC
Cm_rRNA	GACAGTTACCATGAATCACCAGAGACCGCCGAGGCGGTTTGGTT
Cm_rRNA	AAATTTATATGATCTGTCGCCATCCCGAAGGACATGCGATCCGGACAGTTA
Cm_rRNA	TGGTAGGCCTCTATCCTACCATCGAAAGTTGATAGGGCAGAAATTTATAT
Cm_rRNA	CCCCGTTACCCGTTACCACCATGGTAGGCCTCTATCCTAC
Cm_rRNA	GATGTGGTAGCCGTTTCTCAGGCTCCCTCTCCGGAATCGAACCCTAATTC
Cm_rRNA	TTATTTCTTGTCACTACCTCCCTGAGTCAGGATTGGGTAATTTGCGCGCCTGCTGCCTT
Cm_rRNA	GAAGAGCCCGGTCTCGTTATTTCTTGTCACTACCTCCCTG
Cm_rRNA	CGTTAAGTTATTTAAGTTGTACTCATTCCGATTACCGGACTCGAAGAGCC
Cm_rRNA	CTGGCACCAGACTTGCCCTCCAATGGATCCTCGTTAAGTTATTTAAGT
Cm_rRNA	AACTTTAATATACGCTATTGGAGCTGGAATTACCGCGGCTGCTGGCACCAGACTT
Cm_rRNA	GCTGCGACTACGAGCGTTTTAACTGCAACAACTTTAATATACGCTATTGG
Cm_rRNA	GGCCCGTGGGCCGCGTCCGAGCTGCGACTACGAGCGTTTT
Cm_rRNA	GCTCACCAGCCGAAAGACCCGGCCCACCGGCGCAAGCCTG
Cm_rRNA	TTGTTCACAGTAAACGGGCTGGCTCGCCGCGCGGAGCCCGCGAGGACCCCGCGCGCTCA
Cm_rRNA	TATGCATGCGAACGCCTGCCTGGAGCACTCTAATTTGTTCACAGTAAACGGGCTGGCTCG
Cm_rRNA	TCCATGCTAACGTATGCATGCGAACGCCTGCCTGGAGCAC
Cm_rRNA	GCCCTCAAAACCAACAAAACAGGACCCAAGTCCTATTCTA
Cm_rRNA	AATCCAAGAATTTCACCTCTGACAATGGAATACGAATGCCCCCGACTGTCCCTATTC
Cm_rRNA	AGATGCTTTCGCTGTTGTTCGTCTTCCATAAATCCAAGAATTTCACCTCT
Cm_rRNA	TTCGTTCTTGATCAATGAAAACATCCTTGGCAGATGCTTTCGCTGTTGTT
Cm_rRNA	TTAAGACTACGACGGTATCTAATCGTCTTCGATCCCCTAACTTTCGTTCT
Cm_rRNA	CCGAGTCGGCATCGTTTATGGTTAAGACTACGACGGTATC
Cm_rRNA	TTTGATTTCTCCTACGGTGCCGATGGAGTATCTTGTGCTCCACCGATCCCGAGTCG
Cm_rRNA	CCAGAACCCAAACACTTTGATTTCTCCTACGGTGCCGATG
Cm_rRNA	CTTCCGTCAATTCCTTTAAGTTTCAGCCTTGCGACCATACTCC
Cm_rRNA	TGTTGAGTCAAATTAAGCCGCAGGCTCCACTCCTGGTGGTGCCCTTCCGTCAAT
Cm_rRNA	CTCCCTATGTCCGGACCTGGTAAGTTTTCCCGTGTTGAGTCAAATTAAG
Cm_rRNA	CACCCATAGAATCAAGAAAGAGCTCTCAATCTGTCAATCCTCCCTATGTC
Cm_rRNA	AAATCACTCCACCAACTAAGAACGGCCATGCACCACCACCCATAGAATCAAGAAA
Cm_rRNA	GTCTCGTTCGTTAACGGAATTAACCAGACAAATCACTCCACCAACTAAGA
Cm_rRNA	GTTTCGCGCCGCTAGTTAGCAGGTTAAGGTCTCGTTCGTTAAC
Cm_rRNA	CAGATCGTCCCTCTAAGAAGCGACCGCGAAACCGCGTTTC
Cm_rRNA	CATCTAAGGGCATCACAGACCTGTTATTGCCTCAAACTTCCCTCTGCTAG
Cm_rRNA	CTGCATCAGTGTAGCGCGCGTGCAGCCCAGGACATCTAAG
Cm_rRNA	ATCCCCAGCACGATGCAGATTGGCAGATTCGCCACGCCTCTCGGCGCAGCGGCGCTCGTT
Cm_rRNA	AATTCCTCGTTGAAGACCCATAATTCCAAGGGTCTATCCCCAGCACGATGCAGATTG
Cm_rRNA	GAGCTGATGACTCGCGCTTACAAGGAATTCCTCGTTGAAGACCCATAATT
Cm_rRNA	TACAAAGGGCAGGGACGTATTCAGCGCGAGCTGATGACTC
Cm_rRNA	GATCATTCAATCGGTAGGAGCGACGGGCGGTGTGTACAAAG
Cm_rRNA	CCGGTGGCGCGCCCGTCCGGACAACTCACCGGATCATTCA
Cm_rRNA	TCCTTCCTCTAAATGATAAGGTTTGTTGAGCTTTCGGGCGCGCCCGCGCCGGCGAA
Cm_rRNA	AGGTTCACCTACGGAAACCTTGTTACGACTTCTCCTTCCTCTAAATGATA
Cm_rRNA	CTTTGCTGCGTTCTTCATCGCTGCGAGAGCCTAGATATCC
Cm_rRNA	GTTCAAAGACTCGATGATTCACGAAACCTGCAAATCGCACCAACTATC
Cm_rRNA	AAACAGGCATGCTCGCGAGCGAACCCGCGAGCGCCACTTGCGTTCAAAGACTCGATGAT
Cm_rRNA	CTTTGCTGCGTTCTTCATCGCTGCGAGAGCCTAGATATCC
Cm_rRNA	GTTCAAAGACTCGATGATTCACGAAACCTGCAAATCGCACCAACTATC
Cm_rRNA	AAACAGGCATGCTCGCGAGCGAACCCGCGAGCGCCACTTGCGTTCAAAGACTCGATGAT
Cm_rRNA	CTTTGCTGCGTTCTTCATCGCTGCGAGAGCCTAGATATCC
Cm_rRNA	GTTCAAAGACTCGATGATTCACGAAACCTGCAAATCGCACCAACTATC
Cm_rRNA	AAACAGGCATGCTCGCGAGCGAACCCGCGAGCGCCACTTGCGTTCAAAGACTCGATGAT
Cm_rRNA	ATTCGAGATGGGACGCGGTGTTTCCAGCTATGGTTTGAACGCAAGTGATGATT
Cm_rRNA	ATCACAGTACTCAGAGAGCCCAATGCTGCTTAACTTCGCGATTCGAGATG
Cm_rRNA	GAACTAGCGTCACTCCCGTTTCCCGTGCGATCCCTCATCA
Cm_rRNA	AATGCTGCTTAACTTCGCGATTCGAGATGGGACGCGGTGTTTCCAGCTATGGTTT
Cm_rRNA	GAACTTGCGTCACTCCCGTTTCCCGTGCGATCCCTCATCACAGTACTCAGAGAGCC
Cm_rRNA	ATTCGAGATGGGACGCGGTGTTTCCAGCTATGGTTTGAACGCAAGTGATGATT
Cm_rRNA	ATCACAGTACTCAGAGAGCCCAATGCTGCTTAACTTCGCGATTCGAGATG
Cm_rRNA	GAACTTGCGTCACTCCCGTTTCCCGTGCGATCCCTCATCA
